# Supplementary material for: Structure-Guided Creation of an Anti-HA Stalk Antibody F11 Derivative That Neutralizes Both F11-Sensitive and -Resistant Influenza A(H1N1)pdm09 Viruses
Source: Viruses. 2021 Aug 31;13(9):1733. doi: 10.3390/v13091733 (PMC8473006; doi:10.3390/v13091733)
Supplement: Supplementary file 1 [file viruses-13-01733-s001.zip]

Archive with 1 entries (1 files):
- viruses-1340920-SI.pdf
